# Supplementary material for: BST2, a Novel Inhibitory Receptor, Is Involved in NK Cell Cytotoxicity through Its Cytoplasmic Tail Domain
Source: Int J Mol Sci. 2022 Sep 27;23(19):11395. doi: 10.3390/ijms231911395 (PMC9570199; doi:10.3390/ijms231911395)
Supplement: Supplementary file 1 [file ijms-23-11395-s001.zip]

Archive with 1 entries (1 files):
- ijms-1874256-supplementary.pdf
